# Supplementary material for: Probiotic-Induced Gut Microbiota Modulation: A Comparative Analysis Using 16S rRNA V3–V4 and Targeted Sequencing
Source: Microorganisms. 2026 May 1;14(5):1035. doi: 10.3390/microorganisms14051035 (PMC13210024; doi:10.3390/microorganisms14051035)
Supplement: Supplementary file 1 [file microorganisms-14-01035-s001.zip]

Archive with 3 entries (3 files):
- Supplementary Data S1.xlsx
- Supplementary Data S2.xlsx
- Supplementary Fig1.jpg
