# Supplementary material for: Probiotic-Induced Gut Microbiota Modulation: A Comparative Analysis Using 16S rRNA V3–V4 and Targeted Sequencing
Source: Microorganisms. 2026 May 1;14(5):1035. doi: 10.3390/microorganisms14051035 (PMC13210024; doi:10.3390/microorganisms14051035)
Supplement: Supplementary file 1 [file microorganisms-14-01035-s001.zip › Supplementary Data S2.xlsx]

## Sheet: multianalysis_targetedSpecies_s
Supplementary Data S2 Summary of study subjects surveys
#Analysis_Name	Pool_QC	Total_Reads	Total_Valid_Mapped_Reads	Mean_Read_Length	Species
T3A4_c14881_2025-01-16-04-51-35-729	PASS	967961	645272	146.66	7
T3B7_c14862_2025-01-16-04-51-35-729	PASS	1595083	1171027	153.6	10
T3A11_c14843_2025-01-16-04-51-35-729	PASS	2078665	1572407	148.66	9
T3A12_c14824_2025-01-16-04-51-35-729	PASS	1622891	1194953	140.58	16
T3B13_c14805_2025-01-16-04-51-35-729	PASS	526745	375115	139.51	17
T3B18_c14786_2025-01-16-04-51-35-729	PASS	1527748	921609	133.16	9
T3C21_c14767_2025-01-16-04-51-35-729	PASS	1151323	814562	146.34	13
T3A22_c14748_2025-01-16-04-51-35-729	PASS	915350	677662	138.85	15
T3A29_c14729_2025-01-16-04-51-35-729	PASS	965684	740401	141.45	12
T3A30_c14710_2025-01-16-04-51-35-729	PASS	1216584	861332	151.53	10
T3B31_c14691_2025-01-16-04-51-35-729	PASS	2458552	1697297	146.5	13
T3B36_c14672_2025-01-16-04-51-35-729	PASS	3558081	2582956	164.65	12
T3C39_c14653_2025-01-16-04-51-35-729	PASS	1176513	991029	151.12	9
T3C43_c14634_2025-01-16-04-51-35-729	PASS	1040550	834437	140.79	13
T3A44_c14615_2025-01-16-04-51-35-729	PASS	1222023	938780	149.13	13
T3C46_c14596_2025-01-16-04-51-35-729	PASS	1230549	782371	126.89	10
T3A48_c14577_2025-01-16-04-51-35-729	FAIL	49991	38780	144.55
T3D52_c14558_2025-01-16-04-51-35-729	PASS	1438636	987692	150.98	13
T3D60_c14539_2025-01-16-04-51-35-729	PASS	409970	288080	144.24	15
T3D64_c14520_2025-01-16-04-51-35-729	PASS	1637969	1057400	139.68	13
T2A4_c8879_2025-01-16-04-29-18-258	PASS	1083971	741026	143.31	13
T2A12_c8860_2025-01-16-04-29-18-258	PASS	830265	659414	145.25	13
T2A22_c8841_2025-01-16-04-29-18-258	PASS	1403224	1146799	142.44	16
T2A29_c8822_2025-01-16-04-29-18-258	PASS	672319	433150	139.24	13
T2A30_c8803_2025-01-16-04-29-18-258	PASS	1620761	969976	146.11	13
T2B7_c8784_2025-01-16-04-29-18-258	PASS	1578670	1317004	145.56	13
T2B13_c8765_2025-01-16-04-29-18-258	PASS	1702665	1294642	138.91	14
T2B18_c8746_2025-01-16-04-29-18-258	PASS	1682922	1295894	140.49	10
T2C21_c8727_2025-01-16-04-29-18-258	PASS	912988	699303	144.7	12
T2A44_c8708_2025-01-16-04-29-18-258	PASS	1663459	1374147	148.86	13
T2A48_c8689_2025-01-16-04-29-18-258	PASS	327257	228738	143.17	15
T2B31_c8670_2025-01-16-04-29-18-258	PASS	1409651	887125	143.42	15
T2B36_c8651_2025-01-16-04-29-18-258	PASS	1276932	897893	162.56	12
T2C39_c8632_2025-01-16-04-29-18-258	PASS	1160225	942407	144.17	11
T2C43_c8613_2025-01-16-04-29-18-258	PASS	1608025	1213117	140.24	18
T2C46_c8594_2025-01-16-04-29-18-258	PASS	1603953	1174852	133.3	13
T2D52_c8575_2025-01-16-04-29-18-258	PASS	1849945	1382484	150.73	16
T2D60_c8556_2025-01-16-04-29-18-258	PASS	2710332	2090557	146.51	14
T2D64_c8537_2025-01-16-04-29-18-258	PASS	989943	695920	142.8	12
T2A11_c8518_2025-01-16-04-29-18-258	PASS	706524	534082	140.3	13
T1a4_c5578_2025-01-16-04-19-36-496	PASS	911523	697056	147.94	12
T1B7_c5559_2025-01-16-04-19-36-496	PASS	861812	718626	141.74	13
T1A12_c5540_2025-01-16-04-19-36-496	PASS	931442	701685	147.84	14
T1A11_c5521_2025-01-16-04-19-36-496	PASS	1061758	914481	139.17	12
T1B13_c5502_2025-01-16-04-19-36-496	PASS	831469	593380	134.45	13
T1B18_c5483_2025-01-16-04-19-36-496	PASS	936634	740611	135.85	10
T1C21_c5464_2025-01-16-04-19-36-496	PASS	2541310	2047111	141.37	12
T1A22_c5445_2025-01-16-04-19-36-496	PASS	776099	628945	141.91	17
T1A29_c5426_2025-01-16-04-19-36-496	PASS	2227788	1824566	137	10
T1A30_c5407_2025-01-16-04-19-36-496	PASS	2244981	1667095	152.54	10
T1B36_c5388_2025-01-16-04-19-36-496	PASS	414739	348028	144.07	16
T1C39_c5369_2025-01-16-04-19-36-496	PASS	1324710	1149608	145.36	11
T1C43_c5350_2025-01-16-04-19-36-496	PASS	655230	550693	140.44	15
T1A44_c5331_2025-01-16-04-19-36-496	PASS	2155839	1973620	146.49	12
T1C46_c5312_2025-01-16-04-19-36-496	PASS	1654801	1235953	131.59	13
T1A48_c5293_2025-01-16-04-19-36-496	PASS	2273889	1838858	143.47	13
T1D52_c5274_2025-01-16-04-19-36-496	FAIL	92011	83777	148.89
T1D60_c5255_2025-01-16-04-19-36-496	PASS	1256810	914582	136.8	14
T1D64_c5236_2025-01-16-04-19-36-496	PASS	886005	748227	136.03	14
T1B31_c5217_2025-01-16-04-19-36-496	PASS	1262616	1006055	146.04	13
